# Supplementary material for: Arrhythmogenic Ventricular Remodeling by Next-Generation Bruton’s Tyrosine Kinase Inhibitor Acalabrutinib
Source: Int J Mol Sci. 2024 Jun 5;25(11):6207. doi: 10.3390/ijms25116207 (PMC11173147; doi:10.3390/ijms25116207)
Supplement: Supplementary file 1 [file ijms-25-06207-s001.zip]

Archive with 6 entries (6 files):
- .DS_Store
- Figure S1,S2.docx
- ijms Table S1.docx
- Video Caption.docx
- Video S1.mp4
- Video S2.mp4
